# Supplementary material for: Roles of TET and TDG in DNA demethylation in proliferating and non-proliferating immune cells
Source: Genome Biol. 2021 Jun 22;22:186. doi: 10.1186/s13059-021-02384-1 (PMC8218415; doi:10.1186/s13059-021-02384-1)
Supplement: Supplementary file 2 — Additional file 2: Table S1. Primer sequences used for various PCR-based analyses. [file 13059_2021_2384_MOESM2_ESM.xlsx]

## Sheet: Table S3
Table S1. Primer sequences used for PCR.
qRT-PCR Primers	Sequence (5'->3')
mTet1-qPCR-F	GAGCCTGTTCCTCGATGTGG
mTet1-qPCR-R	CAAACCCACCTGAGGCTGTT
mTet2-qPCR-F	TGGCTACTGTCATTGCTCCA
mTet2-qPCR-R	TGAGGGTGACCACCACTGTA
mTet3-qPCR-F	CGAGTTCCCTACCTGCGATT
mTet3-qPCR-R	TCCTCCATGAGTTCCCGGAT
mGapdh-qPCR-F	GTGTTCCTACCCCCAATGTGT
mGapdh-qPCR-R	ATTGTCATACCAGGAAATGAGCTT
mTdg-qPCR-F	TGAAAAGGAAAGTGGACCGC
mTdg-qPCR-R	GTGATTCAGCTGCACCTCAC
mGata3-ex2-qPCR-F1	CGGAAGAGGTGGACGTACTT
mGata3-ex3-qPCR-R1	ATGGACGTCTTGGAGAAGGG
mGata3-ex3-qPCR-F2	CATTACCACCTATCCGCCCT
mGata3-ex4-qPCR-R2	CCGGTTCTGCCCATTCATTT
mBatf-qPCR-F	AGACAGACACAGAAAGCCGA
mBatf-qPCR-R	tgggcactgtataccacctc
mIL1b-qPCR-F	GCACTACAGGCTCCGAGATGAA
mIL1b-qPCR-R	GTCGTTGCTTGGTTCTCCTTGT
mIL6-qPCR-F	CTTGGGACTGATGCTGGTGACA
mIL6-qPCR-R	GCCTCCGACTTGTGAAGTGGTA
CRISPR oligos	Sequence (5'->3')
Gata3-gRNA-F1	CACCACTACTACGGAAACTCCGTCA
Gata3-gRNA-R1	AAACTGACGGAGTTTCCGTAGTAG
Gata3-gRNA-F2	CACCACCGGGTTCGGATGTAAGTCG
Gata3-gRNA-R2	AAACCGACTTACATCCGAACCCGG
Bisulfite primers	Sequence (5'->3')
CNS1_region1-F	ATTAGGTTGAGTGTTTTGATTATGG
CNS1_region1-R	TCATAAAACCCTCCCTAACTACC
CNS1_region2-F	GGTAGTTAGGGAGGGTTTTATGA
CNS1_region2-R	AACAACCCAAACAAAACAAAACTA
CNS1_region3-F	TAGTTTTGTTTTGTTTGGGTTGTT
CNS1_region3-R	CAAATAACCATAACCTAACTACCCC
IL4_pro-F	AGGAAGTAGTTAGGTTTAGGTGTGTTTAA
IL4_pro-R	CAAAATTTCAACATAAAAAATTACACC
IL4_exon1-F	AGGTGTTGATTGGTTTAGAATAA
IL4_exon1-R	ACCAAATAAATACTTACCCCTTCTC
IL4_int1-ex2-F	AGATATTTAGGTGATATTGTTGGGG
IL4_int1-ex2-R	ACCTCCAAAATATACCACAACAAAC
IL4_HS2-F	TTTTTGTTTTTGGTTGTAATTTTGT
IL4_HS2-R	AAAAACCAAACTATACCTTTAATCC
IL4_exon3-F	GTTTGTAGGGTTTTTAAGGTGTTT
IL4_exon3-R	CACTTACAAACTTTTACCCTACTCC
CNS2_HSV_region1-F	TTGAAGAATTAATAGTAAAAAGGAGG
CNS2_HSV_region1-R	AAAACTCAACTAAAACTTTACAACC
CNS2_HSV_region2-F	TTTAAGGGGTTGGGGGAGGGAAGTAGTG
CNS2_HSV_region2-R	ATTAACAAAATTACTCCTCCTTCAACTC
CNS2_HSV_region3-F	TTTTATATAGGGGAGGGAGGGAG
CNS2_HSV_region3-R	ACAAACAAAAACCACCAAAACTAATCAC
Batf_BS-F	TATAATGTTGAGTAAGTTTAGTTTT
Batf_BS-R	TAACTTTTCCAACTCCATTTATCAT
Ptgs2_BS-F	GTATAGAGAAAGATTTTGGTGATTA
Ptgs2_BS-R	TACCTCCTATATCTCTTCCCTTCAC
Stat1_BS-F	GGATTTAGGGGTTTTGGATAGTATT
Stat1_BS-R	AACACAAATTCATAAAAAACCCCTC
Alcam_BS-F	GAAAGTGGTAGGGGAGGGTTTTAAA
Alcam_BS-R	CCATCTCAAATACAAAATTTACACA
Mdfic_BS-F	AGATTATTTAAGATTATTGGGAAAG
Mdfic_BS-R	ATAATATAAACACAAAACTAAACAC
IL1b_BS-F	TTAATGAGTTAGTTTGGTGTGTTGG
IL1b_BS-R	CCTATATATAACACTTCCATACATT
Ptges_BS-F	AGGAAGAAAGAAATTAGTTATTGAT
Ptges_BS-R	ACTAATAAACTCAAAATAAACCTCC
IL6_BS-F	TGTGGTTGTGTTTAGTGTAGTATTA
IL6X_BS-R	AACTCATTCATAAACTACTACTCTA
Pyridine borane primers	Sequence (5'->3')
CNS1_region1_PB-F	ACCAGGCTGAGTGTCCTGACCATGG
CNS1_region1_PB-R	TCATGGGGCCCTCCCTGGCTGC
CNS1_region2_PB-F	GCAGCCAGGGAGGGCCCCATGA
CNS1_region2_PB-R	AGCAGCCCAGACAGAGCAGGGCTG
CNS1_region3_PB-F	CAGCCCTGCTCTGTCTGGGCTGCT
CNS1_region3_PB-R	TCACAGGTGGCCATAACCTGGCTGCCCC
IL4_pro_PB-F	AGGAAGCAGCTAGGCCCAGGTGTGCTCAA
IL4_pro_PB-R	CAAAGTTTCAGCATAGGAAATTACACC
IL4_exon1_PB-F	AGGTGCTGATTGGCCCAGAATAA
IL4_exon1_PB-R	GCCAGATAGGTACTTACCCCTTCTC
IL4_int1-ex2_PB-F	AGATACCCAGGTGATACTGCTGGGG
IL4_int1-ex2_PB-R	ACCTCCAGAATATGCCACAGCAGAC
IL4_HS2_PB-F	CCTTTGCTTTTGGCTGCAATTCTGC
IL4_HS2_PB-R	AGAAGCCAGGCTGTGCCTTTGGTC
IL4_exon3_PB-F	TCTGTAGGGCTTCCAAGGTGCTT
IL4_exon3_PB-R	CACTTGCAAGCTTTTGCCCTGCTC
Batf_PB-F	CACAATGTTGAGCAAGCCCAGCTTC
Batf_PB-R	TGACTTTTCCAGCTCCATTTATCAT
Ptgs2_PB-F	GCATAGAGAAAGATCTTGGTGACTA
Ptgs2_PB-R	TGCCTCCTGTATCTCTTCCCTTCAC
Stat1_PB-F	GGACTCAGGGGCTTTGGACAGCACC
Stat1_PB-R	AACACAAGTTCATGGAAAGCCCCTC
Alcam_PB-F	GAAAGTGGCAGGGGAGGGTCCCAAA
Alcam_PB-R	CCATCTCAAGTACAAGATTTACACA
Mdfic_PB-F	AGATTATTCAAGACCATTGGGAAAG
Mdfic_PB-R	ATGGTATGAACACAAAACTGGGCAC
IL1b_PB-F	TCAATGAGCCAGTCTGGTGTGCTGG
IL1b_PB-R	CCTATATGTGGCACTTCCATGCATT
Ptges_PB-F	AGGAAGAAAGAAACCAGTTACTGAC
Ptges_PB-R	ACTGATAAACTCAGGATGGGCCTCC
IL6_PB-F	TGTGGCTGTGTTCAGTGTAGCATTA
IL6_PB-R	AACTCATTCATAAACTACTACTCTG
Spike-in primers for BS	Sequence (5'->3')
Lambda-control1-F	ATTGTATGTATTGGTTTATTG
Lambda-control1-R	TTATCACATTCAAACATTAAT
Lambda-control2-F	TAGATAGTAAATATAATGTGAGA
Lambda-control2-R	ATAAATCATCAACAAAACACAA
Lambda-control5-F	GTTTTTTTGAATAATAAATGTTA
Lambda-control5-R	TTTATCACCTCTAAAATATATCA
