# Supplementary material for: Roles of TET and TDG in DNA demethylation in proliferating and non-proliferating immune cells
Source: Genome Biol. 2021 Jun 22;22:186. doi: 10.1186/s13059-021-02384-1 (PMC8218415; doi:10.1186/s13059-021-02384-1)
Supplement: Supplementary file 3 — Additional file 3: Table S2. BS conversion efficiency assessed by non-CpG sites. [file 13059_2021_2384_MOESM3_ESM.xlsx]

## Sheet: Table S2
Table S2. Bisulfite conversion efficiency
Sample Name	% Conversion	Related Figures
Naive-rep1	0.998	Fig. 2A
Naive-rep2	0.9979	Fig. 2A
Naive-rep3	0.9981	Fig. 2A
Th2-1st-rep1	0.998	Fig. 2A
Th2-1st-rep2	0.998	Fig. 2A
Th2-2nd-rep1	0.9983	Fig. 2A
Th2-2nd-rep2	0.9982	Fig. 2A
WT-1st-rep1	0.9981	Fig. 2B
WT-1st-rep2	0.9982	Fig. 2B
TET-iTKO-1st-rep1	0.998	Fig. 2B
TET-iTKO-1st-rep2	0.9982	Fig. 2B
WT-2nd-rep1	0.9982	Fig. 2B
WT-2nd-rep2	0.9983	Fig. 2B
TET-iTKO-2nd-rep1	0.9982	Fig. 2B
TET-iTKO-2nd-rep2	0.9984	Fig. 2B
WT-1st-rep1	0.9982	Fig. 2C
WT-1st-rep2	0.9979	Fig. 2C
TDG-iKO-1st-rep1	0.9982	Fig. 2C
TDG-iKO-1st-rep2	0.9965	Fig. 2C
WT-2nd-rep1	0.9983	Fig. 2C
WT-2nd-rep2	0.9985	Fig. 2C
TDG-iKO-2nd-rep1	0.9983	Fig. 2C
TDG-iKO-2nd-rep2	0.9984	Fig. 2C
BMDM-0h-BS-rep1	0.9981	Fig. 3F
BMDM-6h-BS-rep1	0.9982	Fig. 3F
BMDM-24h-BS-rep1	0.9983	Fig. 3F
BMDM-0h-BS-rep1	0.9982	Fig. 3F
BMDM-6h-BS-rep1	0.9981	Fig. 3F
BMDM-24h-BS-rep1	0.9983	Fig. 3F
Mock	0.9983	Fig. 4F
sgGata3-1	0.9982	Fig. 4F
sgGata3-2	0.9981	Fig. 4F
