# Supplementary material for: Roles of TET and TDG in DNA demethylation in proliferating and non-proliferating immune cells
Source: Genome Biol. 2021 Jun 22;22:186. doi: 10.1186/s13059-021-02384-1 (PMC8218415; doi:10.1186/s13059-021-02384-1)
Supplement: Supplementary file 4 — Additional file 4: Table S3. Pyridine Borane conversion efficiency assessed by spike-in control. [file 13059_2021_2384_MOESM4_ESM.xlsx]

## Sheet: Table S3
Table S3. Pyridine Borane conversion efficiency
Sample Name	% Conversion	Related Figures
WT-1st	0.729	Fig. 2C
TDG-iKO-1st	0.729	Fig. 2C
WT-1st	0.9376	Fig. 2C
TDG-iKO-1st	0.9376	Fig. 2C
